# Supplementary material for: Methylation Linear Discriminant Analysis (MLDA) for identifying differentially methylated CpG islands
Source: BMC Bioinformatics. 2008 Aug 8;9:337. doi: 10.1186/1471-2105-9-337 (PMC2529322; doi:10.1186/1471-2105-9-337)
Supplement: Additional file 1 — 115 differential methylated candidates identified by MLDA in A2780 series cell lines. [file 1471-2105-9-337-S1.xls]

## Sheet: result
microarray ID	status	chro	start	end	validation	CGI	gene (2K)	gene (5K)	gene	GenBank
111_B_5	up	1	31998481	31998682	Not done	N	N	Y	BAI2	NM_001703
50_A_10	up	1	63559726	63559992	Y	Y	Y	Y	FOXD3	NM_012183
128_G_1	up	1	145971742	145972349	Not done	Y	N	N	--	--
38_A_8	up	1	147130976	147131893	Not done	Y	N	N	--	--
5_D_4	up	1	163590005	163590555	Y	Y	Y	Y	LMX1A	NM_177398
6_D_4	up	1	163590005	163590555	Y	Y	Y	Y	LMX1A	NM_177398
112_E_2	up	1	166578613	166578807	Not done	N	N	N	--	--
50_G_12	up	1	201503249	201503687	Not done	N	N	Y	FLJ00314	AK131093
31_F_10	up	2	45010930	45011385	Not done	N	N	N	--	--
102_D_11	up	2	45016470	45016782	Not done	Y	N	N	--	--
17_C_3	up	2	161802398	161802671	Not done	N	N	N	--	--
24_D_3	up	2	171282134	171282573	Y	Y	N	Y	SP5	NM_001003845
2_A_6	up	2	174916344	174917527	Not done	Y	N	N	--	--
66_A_7	up	3	27731180	27731384	Not done	Y	N	N	--	--
51_H_8	up	3	62335094	62335726	Y	N	Y	Y	FEZF2	NM_018008
17_H_2	up	3	148623686	148624109	Not done	N	N	N	--	--
17_A_4	up	3	166395726	166396232	Not done	N	Y	Y	SLITRK3	NM_014926
121_G_1	up	3	182896495	182896759	Not done	Y	N	N	--	--
122_G_1	up	3	182896495	182896759	Not done	Y	N	N	--	--
52_E_8	up	4	85722412	85722794	Not done	Y	Y	Y	CDS1	NM_001263
6_F_7	up	4	186171923	186173147	Not done	N	N	Y	HELT	NM_001029887
28_F_11	up	5	72775997	72776155	Y	Y	N	Y	FOXD1	NM_004472
18_A_7	up	5	83714702	83715015	Not done	N	Y	Y	EDIL3	NM_005711
10_D_1	up	5	92957219	92957485	Not done	N	N	N	--	--
70_B_3	up	5	123243554	123243710	Not done	N	N	N	--	--
47_H_6	up	5	139115724	139115971	Not done	Y	N	N	--	--
72_H_5	up	5	148911195	148911493	Not done	Y	Y	Y	CSNK1A1	NM_001025105
119_A_6	up	6	108593825	108594460	Y	Y	Y	Y	NR2E1	NM_003269
17_H_6	up	6	138230629	138231068	Not done	Y	Y	Y	TNFAIP3	NM_006290
70_C_1	up	7	6936835	6937722	Not done	N	N	N	--	--
13_A_2	up	7	20783713	20784799	Not done	Y	N	N	--	--
15_E_8	up	7	27241477	27242259	Not done	Y	N	N	--	--
73_B_12	up	7	83830428	83830517	Not done	N	N	N	--	--
66_E_10	up	7	96459501	96460068	Not done	N	N	N	--	--
42_B_7	up	7	134226762	134227197	Not done	N	Y	Y	CALD1	NM_033139
43_B_7	up	7	134226762	134227197	Not done	N	Y	Y	CALD1	NM_033139
98_E_4	up	7	154858512	154859077	Not done	Y	N	N	--	--
5_D_2	up	7	154858514	154859077	Not done	Y	N	N	--	--
55_F_8	up	7	154862613	154863493	Y	Y	N	Y	BC127881	BC127881
58_A_1	up	8	10229245	10229557	Not done	Y	N	N	--	--
127_F_12	up	8	13034245	13034705	Y	Y	Y	Y	DLC1	NM_006094
13_F_1	up	8	25955238	25955851	Not done	Y	N	Y	EBF2	NM_022659
46_A_12	up	8	42475732	42476117	Not done	N	N	N	--	--
50_F_1	up	8	64114236	64114711	Not done	Y	Y	Y	GGH	NM_003878
86_F_7	up	9	33034308	33034622	Not done	Y	N	N	--	--
5_C_8	up	9	71848556	71848940	Not done	Y	Y	Y	MAMDC2	NM_153267
102_D_7	up	9	71848556	71848940	Not done	Y	Y	Y	MAMDC2	NM_153267
66_G_6	up	9	95748103	95748629	Y	Y	N	N	--	--
80_E_9	up	9	125834184	125834733	Not done	N	N	N	--	--
1_D_11	up	10	57058261	57058483	Not done	Y	Y	Y	PCDH15	AK126923
53_A_6	up	10	101273123	101273509	Not done	N	N	Y	DQ372721	DQ372721
94_G_11	up	10	122728932	122729311	Not done	Y	N	N	--	--
40_C_10	up	11	44282533	44282962	Not done	Y	N	N	--	--
33_C_10	up	11	44282543	44282959	Not done	Y	N	N	--	--
38_D_7	up	11	47693496	47693789	Y	Y	Y	Y	AGBL2	NM_024783
109_A_6	up	11	61968250	61968902	N	Y	N	N	--	--
17_H_9	up	11	63137651	63138140	Y	Y	Y	Y	HRASLS3	NM_007069
59_F_2	up	11	64658565	64658978	Not done	Y	Y	Y	SYVN1	NM_032431
41_D_9	up	12	47658585	47659400	Y	Y	Y	Y	WNT1	NM_005430
41_D_12	up	12	55167737	55168353	Y	Y	Y	Y	GLS2	NM_013267
101_G_6	up	12	55167740	55168302	Y	Y	Y	Y	GLS2	NM_013267
47_A_12	up	12	58275547	58275831	Not done	N	Y	Y	SLC16A7	AF049608
57_F_8	up	12	82702188	82702438	Not done	N	N	N	--	--
20_A_11	up	12	94709089	94709642	Y	Y	Y	Y	NTN4	NM_021229
20_F_11	up	12	94709089	94709642	Y	Y	Y	Y	NTN4	NM_021229
21_A_11	up	12	94709089	94709642	Y	Y	Y	Y	NTN4	NM_021229
35_A_11	up	12	112513999	112514415	Not done	Y	N	N	--	--
103_E_7	up	12	113248017	113248160	Not done	N	N	N	--	--
102_G_6	up	13	49163567	49163905	Not done	Y	Y	Y	EBPL	NM_032565
123_B_1	up	13	50925200	50925306	Not done	Y	Y	Y	INTS6	NM_001039937
25_G_3	up	13	60885510	60886291	Not done	N	Y	Y	PCDH20	NM_022843
115_D_2	up	13	100866949	100867197	Not done	Y	Y	Y	VGCNL1	NM_052867
32_F_11	up	14	37136951	37137254	Y	Y	N	Y	FOXA1	NM_004496
18_C_2	up	15	47043032	47043582	Not done	N	Y	Y	SHC4	NM_203349
119_B_9	down	15	47400563	47401266	Not done	N	N	N	--	--
46_D_3	up	15	60244651	60245126	Not done	Y	Y	Y	NLF2	NM_001007595
121_D_9	up	15	76420342	76420862	Y	Y	Y	Y	CRABP1	NM_004378
39_E_1	up	16	1078385	1078623	Not done	N	N	N	--	--
40_E_1	up	16	1078385	1078626	Not done	N	N	N	--	--
3_B_1	up	16	55413184	55413324	Not done	N	N	N	--	--
3_A_11	up	17	34113344	34113623	Y	Y	Y	Y	MLLT6	NM_005937
4_A_11	up	17	34113344	34113623	Y	Y	Y	Y	MLLT6	NM_005937
69_B_9	up	18	11645341	11645572	Not done	N	Y	Y	DQ583776	DQ583776
113_E_10	up	18	23139624	23139911	Not done	N	N	N	--	--
35_B_7	up	18	45341005	45341228	Not done	Y	Y	Y	LIPG	NM_006033
51_A_9	up	18	55717832	55718934	Not done	Y	Y	Y	PMAIP1	NM_021127
33_E_1	up	19	61517656	61518428	Not done	Y	N	Y	LOC649186	NM_001080839
122_D_9	up	20	252768	252990	N	Y	Y	Y	SOX12	NM_006943
123_D_9	up	20	252768	252990	N	Y	Y	Y	SOX12	NM_006943
115_H_11	up	20	1732452	1732806	Not done	Y	N	N	--	--
116_H_11	up	20	1732452	1732806	Not done	Y	N	N	--	--
17_D_7	up	20	8996179	8996734	Not done	N	N	N	--	--
7_D_1	down	20	44637992	44638792	Not done	N	N	N	--	--
108_H_8	up	20	54633594	54633902	Y	Y	N	Y	TFAP2C	NM_003222
72_G_5	up	M	1161	1408	Not done	N	Y	Y	DQ582201	DQ582201
112_B_2	up	M	5695	7303	Not done	N	Y	Y	DQ582265	DQ582265
13_C_8	up	M	14790	15462	Not done	N	Y	Y	AF079515	AF079515
60_G_4	up	X	52021414	52021666	Not done	Y	N	N	--	--
13_E_1	up	X	58591095	58592146	Not done	N	N	N	--	--
23_A_5	up	Y	1615885	1616240	Not done	Y	Y	Y	P2RY8	NM_178129
75_E_6	up	Y	10646218	10646504	Not done	N	N	N	--	--
20_H_2	up	No Blat Hit	--	--	--	--	--	--	--	--
22_A_1	up	No Blat Hit	--	--	--	--	--	--	--	--
42_D_9	up	No Blat Hit	--	--	--	--	--	--	--	--
48_G_7	up	No Blat Hit	--	--	--	--	--	--	--	--
61_B_2	up	No Blat Hit	--	--	--	--	--	--	--	--
63_A_8	up	No Blat Hit	--	--	--	--	--	--	--	--
102_D_12	up	No Blat Hit	--	--	--	--	--	--	--	--
103_D_7	up	No Blat Hit	--	--	--	--	--	--	--	--
106_B_2	up	No Blat Hit	--	--	--	--	--	--	--	--
115_A_11	up	No Blat Hit	--	--	--	--	--	--	--	--
122_B_1	up	No Blat Hit	--	--	--	--	--	--	--	--
7_F_11	up	No Blat Hit	--	--	--	--	--	--	--	--
39_H_11	up	No Blat Hit	--	--	--	--	--	--	--	--
80_H_5	up	No Blat Hit	--	--	--	--	--	--	--	--
